# Supplementary material for: The effect of environmental variation on stable coexistence of competitors: experimental evidence from zooplankton (Daphnia magna and D. pulex)
Source: J Plankton Res. 2026 Mar 28;48(2):fbag019. doi: 10.1093/plankt/fbag019 (PMC13032039; doi:10.1093/plankt/fbag019)
Supplement: Supplementary_materials_fbag019 [file supplementary_materials_fbag019.zip]

Archive with 2 entries (2 files):
- JPR Suppl.docx
- data_for_analyses with numeric growth rates.xlsx
