# Supplementary material for: The effect of environmental variation on stable coexistence of competitors: experimental evidence from zooplankton (Daphnia magna and D. pulex)
Source: J Plankton Res. 2026 Mar 28;48(2):fbag019. doi: 10.1093/plankt/fbag019 (PMC13032039; doi:10.1093/plankt/fbag019)
Supplement: Supplementary_materials_fbag019 [file supplementary_materials_fbag019.zip › data_for_analyses with numeric growth rates.xlsx]

## Sheet: data_for_analyses with growth r
Unique.ID	Unique.sample	Species	Population.type	Population.number	start.date	treatment	Sampling.nr	Prop.sampled	Sample.date	time.from.start	Count	Count.magna	Count.pulex	Tot.count	Pop.grwth
Mix1	Mix1 1	magna	Mix	1	2021-02-23	HF	0	0	NA	0	3	3	3	6	0.151642
Mix1	Mix1 1	magna	Mix	1	2021-02-23	HF	1	0.05	2021-03-22	27	180	180	680	860	-0.226616
Mix1	Mix1 2	magna	Mix	1	2021-02-23	HF	2	0.2	2021-03-29	34	35	35	315	350	0.00985612
Mix1	Mix1 3	magna	Mix	1	2021-02-23	HF	3	0.2	2021-04-05	41	30	30	105	135	-0.125067
Mix1	Mix1 4	magna	Mix	1	2021-02-23	HF	4	0.2	2021-04-12	48	10	10	200	210	NA
Mix10	Mix10 1	magna	Mix	10	2021-02-23	C	0	0	NA	0	3	3	3	6	0.0596088
Mix10	Mix10 1	magna	Mix	10	2021-02-23	C	1	0.2	2021-03-22	27	15	15	280	295	0.130899
Mix10	Mix10 2	magna	Mix	10	2021-02-23	C	2	0.2	2021-03-29	34	30	30	435	465	-0.125067
Mix10	Mix10 3	magna	Mix	10	2021-02-23	C	3	0.2	2021-04-05	41	10	10	445	455	-0.0335717
Mix10	Mix10 5	magna	Mix	10	2021-02-23	C	5	0.2	2021-04-19	55	5	5	180	185	0.140564
Mix10	Mix10 6	magna	Mix	10	2021-02-23	C	6	0.2	2021-04-26	62	10.7	10.7	524.3	535	0.27626
Mix10	Mix10 7	magna	Mix	10	2021-02-23	C	7	0.2	2021-05-03	69	59.2	59.2	680.8	740	NA
Mix11	Mix11 1	magna	Mix	11	2021-02-24	HF	0	0	NA	0	3	3	3	6	0.131908
Mix11	Mix11 1	magna	Mix	11	2021-02-24	HF	1	0.05	2021-03-22	26	92.5926	92.5926	481.481	574.074	-0.252695
Mix11	Mix11 2	magna	Mix	11	2021-02-24	HF	2	0.2	2021-03-29	33	15	15	395	410	0.227346
Mix11	Mix11 3	magna	Mix	11	2021-02-24	HF	3	0.2	2021-04-05	40	58.9286	58.9286	466.071	525	-0.0828312
Mix11	Mix11 4	magna	Mix	11	2021-02-24	HF	4	0.2	2021-04-12	47	26.4	26.4	303.6	330	0.071416
Mix11	Mix11 6	magna	Mix	11	2021-02-24	HF	6	0.2	2021-04-26	61	57.4	57.4	352.6	410	0.0177633
Mix11	Mix11 7	magna	Mix	11	2021-02-24	HF	7	0.2	2021-05-03	68	52	52	468	520	NA
Mix12	Mix12 1	magna	Mix	12	2021-02-24	HF	0	0	NA	0	3	3	3	6	0.121149
Mix12	Mix12 1	magna	Mix	12	2021-02-24	HF	1	0.2	2021-03-22	26	70	70	250	320	-0.0891649
Mix12	Mix12 2	magna	Mix	12	2021-02-24	HF	2	0.2	2021-03-29	33	30	30	220	250	0.0729751
Mix12	Mix12 3	magna	Mix	12	2021-02-24	HF	3	0.2	2021-04-05	40	40	40	165	205	-0.265185
Mix12	Mix12 4	magna	Mix	12	2021-02-24	HF	4	0.2	2021-04-12	47	5	5	125	130	0.0318777
Mix12	Mix12 5	magna	Mix	12	2021-02-24	HF	5	0.2	2021-04-19	54	5	5	150	155	0.109776
Mix12	Mix12 7	magna	Mix	12	2021-02-24	HF	7	0.2	2021-05-03	68	18.6	18.6	446.4	465	NA
Mix13	Mix13 1	magna	Mix	13	2021-02-24	HF	0	0	NA	0	3	3	3	6	0.0996257
Mix13	Mix13 1	magna	Mix	13	2021-02-24	HF	1	0.2	2021-03-22	26	40	40	135	175	-0.0671434
Mix13	Mix13 2	magna	Mix	13	2021-02-24	HF	2	0.2	2021-03-29	33	20	20	240	260	0.147725
Mix13	Mix13 3	magna	Mix	13	2021-02-24	HF	3	0.2	2021-04-05	40	45	45	290	335	-0.125067
Mix13	Mix13 4	magna	Mix	13	2021-02-24	HF	4	0.2	2021-04-12	47	15	15	230	245	-0.125067
Mix13	Mix13 5	magna	Mix	13	2021-02-24	HF	5	0.2	2021-04-19	54	5	5	190	195	NA
Mix14	Mix14 1	magna	Mix	14	2021-02-24	HF	0	0	NA	0	3	3	3	6	0.123803
Mix14	Mix14 1	magna	Mix	14	2021-02-24	HF	1	0.2	2021-03-22	26	75	75	125	200	-0.156945
Mix14	Mix14 2	magna	Mix	14	2021-02-24	HF	2	0.2	2021-03-29	33	20	20	380	400	-0.0671434
Mix14	Mix14 3	magna	Mix	14	2021-02-24	HF	3	0.2	2021-04-05	40	10	10	365	375	0.0898012
Mix14	Mix14 4	magna	Mix	14	2021-02-24	HF	4	0.2	2021-04-12	47	15	15	180	195	0.0729751
Mix14	Mix14 5	magna	Mix	14	2021-02-24	HF	5	0.2	2021-04-19	54	20	20	210	230	-0.166164
Mix14	Mix14 6	magna	Mix	14	2021-02-24	HF	6	0.2	2021-04-26	61	5	5	190	195	0.374434
Mix14	Mix14 7	magna	Mix	14	2021-02-24	HF	7	0.2	2021-05-03	68	55	55	180	235	NA
Mix15	Mix15 1	magna	Mix	15	2021-02-24	LF	0	0	NA	0	3	3	3	6	0.136744
Mix15	Mix15 1	magna	Mix	15	2021-02-24	LF	1	0.2	2021-03-22	26	105	105	165	270	-0.173134
Mix15	Mix15 2	magna	Mix	15	2021-02-24	LF	2	0.2	2021-03-29	33	25	25	395	420	-0.0410974
Mix15	Mix15 3	magna	Mix	15	2021-02-24	LF	3	0.2	2021-04-05	40	15	15	410	425	0.259493
Mix15	Mix15 4	magna	Mix	15	2021-02-24	LF	4	0.2	2021-04-12	47	73.8	73.8	541.2	615	-0.11019
Mix15	Mix15 5	magna	Mix	15	2021-02-24	LF	5	0.2	2021-04-19	54	27.3	27.3	427.7	455	0.105166
Mix15	Mix15 6	magna	Mix	15	2021-02-24	LF	6	0.2	2021-04-26	61	45.6	45.6	334.4	380	-0.105756
Mix15	Mix15 7	magna	Mix	15	2021-02-24	LF	7	0.2	2021-05-03	68	17.4	17.4	417.6	435	NA
Mix16	Mix16 1	magna	Mix	16	2021-02-24	LF	0	0	NA	0	3	3	3	6	0.121149
Mix16	Mix16 1	magna	Mix	16	2021-02-24	LF	1	0.2	2021-03-22	26	70	70	115	185	0.00985612
Mix16	Mix16 2	magna	Mix	16	2021-02-24	LF	2	0.2	2021-03-29	33	60	60	265	325	-0.00921979
Mix16	Mix16 3	magna	Mix	16	2021-02-24	LF	3	0.2	2021-04-05	40	45	45	235	280	0.10428
Mix16	Mix16 4	magna	Mix	16	2021-02-24	LF	4	0.2	2021-04-12	47	74.7	74.7	340.3	415	0.137805
Mix16	Mix16 5	magna	Mix	16	2021-02-24	LF	5	0.2	2021-04-19	54	156.8	156.8	333.2	490	-0.213215
Mix16	Mix16 6	magna	Mix	16	2021-02-24	LF	6	0.2	2021-04-26	61	28.2	28.2	441.8	470	0.137337
Mix16	Mix16 7	magna	Mix	16	2021-02-24	LF	7	0.2	2021-05-03	68	59	59	236	295	NA
Mix17	Mix17 1	magna	Mix	17	2021-02-24	LF	0	0	NA	0	3	3	3	6	0.111874
Mix17	Mix17 1	magna	Mix	17	2021-02-24	LF	1	0.2	2021-03-22	26	55	55	150	205	0.00321041
Mix17	Mix17 2	magna	Mix	17	2021-02-24	LF	2	0.2	2021-03-29	33	45	45	315	360	0.0605449
Mix17	Mix17 3	magna	Mix	17	2021-02-24	LF	3	0.2	2021-04-05	40	55	55	250	305	0.13232
Mix17	Mix17 4	magna	Mix	17	2021-02-24	LF	4	0.2	2021-04-12	47	111.1	111.1	393.9	505	-0.0793516
Mix17	Mix17 5	magna	Mix	17	2021-02-24	LF	5	0.2	2021-04-19	54	51	51	374	425	0.156477
Mix17	Mix17 6	magna	Mix	17	2021-02-24	LF	6	0.2	2021-04-26	61	122	122	488	610	-0.155778
Mix17	Mix17 7	magna	Mix	17	2021-02-24	LF	7	0.2	2021-05-03	68	32.8	32.8	377.2	410	NA
Mix18	Mix18 1	magna	Mix	18	2021-02-24	LF	0	0	NA	0	3	3	3	6	0.128617
Mix18	Mix18 1	magna	Mix	18	2021-02-24	LF	1	0.2	2021-03-22	26	85	85	160	245	-0.142947
Mix18	Mix18 2	magna	Mix	18	2021-02-24	LF	2	0.2	2021-03-29	33	25	25	330	355	-0.198042
Mix18	Mix18 3	magna	Mix	18	2021-02-24	LF	3	0.2	2021-04-05	40	5	5	230	235	0.40048
Mix18	Mix18 4	magna	Mix	18	2021-02-24	LF	4	0.2	2021-04-12	47	66	66	234	300	0.077764
Mix18	Mix18 5	magna	Mix	18	2021-02-24	LF	5	0.2	2021-04-19	54	91	91	259	350	0.0298221
Mix18	Mix18 6	magna	Mix	18	2021-02-24	LF	6	0.2	2021-04-26	61	89.7	89.7	255.3	345	0.102444
Mix18	Mix18 7	magna	Mix	18	2021-02-24	LF	7	0.2	2021-05-03	68	147	147	203	350	NA
Mix19	Mix19 1	magna	Mix	19	2021-02-24	C	0	0	NA	0	3	3	3	6	0.111874
Mix19	Mix19 1	magna	Mix	19	2021-02-24	C	1	0.2	2021-03-22	26	55	55	300	355	-0.112637
Mix19	Mix19 2	magna	Mix	19	2021-02-24	C	2	0.2	2021-03-29	33	20	20	355	375	0.0848732
Mix19	Mix19 4	magna	Mix	19	2021-02-24	C	4	0.2	2021-04-12	47	52.5	52.5	822.5	875	-0.092523
Mix19	Mix19 6	magna	Mix	19	2021-02-24	C	6	0.2	2021-04-26	61	11.5	11.5	563.5	575	NA
Mix2	Mix2 1	magna	Mix	2	2021-02-23	HF	0	0	NA	0	3	3	3	6	0.121608
Mix2	Mix2 1	magna	Mix	2	2021-02-23	HF	1	0.05	2021-03-22	27	80	80	140	220	-0.0223352
Mix2	Mix2 2	magna	Mix	2	2021-02-23	HF	2	0.2	2021-03-29	34	65	65	180	245	-0.235523
Mix2	Mix2 3	magna	Mix	2	2021-02-23	HF	3	0.2	2021-04-05	41	10	10	125	135	NA
Mix20	Mix20 1	magna	Mix	20	2021-02-24	C	0	0	NA	0	3	3	3	6	0.0729662
Mix20	Mix20 1	magna	Mix	20	2021-02-24	C	1	0.2	2021-03-22	26	20	20	225	245	-0.166164
Mix20	Mix20 2	magna	Mix	20	2021-02-24	C	2	0.2	2021-03-29	33	5	5	480	485	0.287843
Mix20	Mix20 3	magna	Mix	20	2021-02-24	C	3	0.2	2021-04-05	40	30	30	440	470	-0.0443448
Mix20	Mix20 5	magna	Mix	20	2021-02-24	C	5	0.2	2021-04-19	54	12.9	12.9	632.1	645	0.152445
Mix20	Mix20 6	magna	Mix	20	2021-02-24	C	6	0.2	2021-04-26	61	30	30	470	500	0.0337698
Mix20	Mix20 7	magna	Mix	20	2021-02-24	C	7	0.2	2021-05-03	68	30.4	30.4	729.6	760	NA
Mix21	Mix21 1	magna	Mix	21	2021-02-24	C	0	0	NA	0	3	3	3	6	0.126285
Mix21	Mix21 1	magna	Mix	21	2021-02-24	C	1	0.2	2021-03-22	26	80	80	320	400	-0.265185
Mix21	Mix21 2	magna	Mix	21	2021-02-24	C	2	0.2	2021-03-29	33	10	10	300	310	0.0898012
Mix21	Mix21 3	magna	Mix	21	2021-02-24	C	3	0.2	2021-04-05	40	15	15	460	475	0.075804
Mix21	Mix21 4	magna	Mix	21	2021-02-24	C	4	0.2	2021-04-12	47	20.4	20.4	489.6	510	-0.0898669
Mix21	Mix21 5	magna	Mix	21	2021-02-24	C	5	0.2	2021-04-19	54	8.7	8.7	426.3	435	0.0686602
Mix21	Mix21 7	magna	Mix	21	2021-02-24	C	7	0.2	2021-05-03	68	18.2	18.2	436.8	455	NA
Mix22	Mix22 1	magna	Mix	22	2021-02-24	C	0	0	NA	0	3	3	3	6	0.0729662
Mix22	Mix22 1	magna	Mix	22	2021-02-24	C	1	0.2	2021-03-22	26	20	20	220	240	0.111823
Mix22	Mix22 2	magna	Mix	22	2021-02-24	C	2	0.2	2021-03-29	33	35	35	405	440	0.0393005
Mix22	Mix22 3	magna	Mix	22	2021-02-24	C	3	0.2	2021-04-05	40	36.8667	36.8667	358.133	395	0.106828
Mix22	Mix22 4	magna	Mix	22	2021-02-24	C	4	0.2	2021-04-12	47	62.3	62.3	382.7	445	0.0216607
Mix22	Mix22 5	magna	Mix	22	2021-02-24	C	5	0.2	2021-04-19	54	58	58	522	580	0.0763824
Mix22	Mix22 6	magna	Mix	22	2021-02-24	C	6	0.2	2021-04-26	61	79.2	79.2	415.8	495	-0.19931
Mix22	Mix22 7	magna	Mix	22	2021-02-24	C	7	0.2	2021-05-03	68	15.7	15.7	769.3	785	NA
Mix23	Mix23 3	magna	Mix	23	2021-03-09	HF	0	0	NA	0	3	3	3	6	0.100298
Mix23	Mix23 3	magna	Mix	23	2021-03-09	HF	3	0.2	2021-04-05	27	45	45	100	145	0.0605449
Mix23	Mix23 4	magna	Mix	23	2021-03-09	HF	4	0.2	2021-04-12	34	55	55	105	160	0.149161
Mix23	Mix23 5	magna	Mix	23	2021-03-09	HF	5	0.2	2021-04-19	41	125	125	65	190	0.0931893
Mix23	Mix23 6	magna	Mix	23	2021-03-09	HF	6	0.2	2021-04-26	48	192	192	128	320	-0.0413457
Mix23	Mix23 7	magna	Mix	23	2021-03-09	HF	7	0.2	2021-05-03	55	115	115	115	230	NA
Mix24	Mix24 3	magna	Mix	24	2021-03-09	HF	0	0	NA	0	3	3	3	6	0.0909902
Mix24	Mix24 3	magna	Mix	24	2021-03-09	HF	3	0.2	2021-04-05	27	35	35	65	100	0.253565
Mix24	Mix24 4	magna	Mix	24	2021-03-09	HF	4	0.2	2021-04-12	34	165.2	165.2	129.8	295	-0.0548862
Mix24	Mix24 5	magna	Mix	24	2021-03-09	HF	5	0.2	2021-04-19	41	90	90	155	245	0.0605449
Mix24	Mix24 6	magna	Mix	24	2021-03-09	HF	6	0.2	2021-04-26	48	110	110	140	250	0.0182619
Mix24	Mix24 7	magna	Mix	24	2021-03-09	HF	7	0.2	2021-05-03	55	100	100	105	205	NA
Mix25	Mix25 3	magna	Mix	25	2021-03-09	HF	0	0	NA	0	3	3	3	6	0.0445916
Mix25	Mix25 3	magna	Mix	25	2021-03-09	HF	3	0.2	2021-04-05	27	10	10	140	150	0.305724
Mix25	Mix25 4	magna	Mix	25	2021-03-09	HF	4	0.2	2021-04-12	34	68	68	272	340	0.0536589
Mix25	Mix25 5	magna	Mix	25	2021-03-09	HF	5	0.2	2021-04-19	41	79.2	79.2	250.8	330	0.109117
Mix25	Mix25 6	magna	Mix	25	2021-03-09	HF	6	0.2	2021-04-26	48	136	136	204	340	0.047767
Mix25	Mix25 7	magna	Mix	25	2021-03-09	HF	7	0.2	2021-05-03	55	152	152	248	400	NA
Mix26	Mix26 3	magna	Mix	26	2021-03-09	HF	0	0	NA	0	3	3	3	6	0.0596088
Mix26	Mix26 3	magna	Mix	26	2021-03-09	HF	3	0.2	2021-04-05	27	15	15	120	135	0.297063
Mix26	Mix26 4	magna	Mix	26	2021-03-09	HF	4	0.2	2021-04-12	34	96	96	304	400	-0.0182281
Mix26	Mix26 5	magna	Mix	26	2021-03-09	HF	5	0.2	2021-04-19	41	67.6	67.6	192.4	260	0.0523206
Mix26	Mix26 6	magna	Mix	26	2021-03-09	HF	6	0.2	2021-04-26	48	78	78	247	325	0.0751562
Mix26	Mix26 7	magna	Mix	26	2021-03-09	HF	7	0.2	2021-05-03	55	105.6	105.6	224.4	330	NA
Mix27	Mix27 3	magna	Mix	27	2021-03-09	HF	0	0	NA	0	3	3	3	6	0.1042
Mix27	Mix27 3	magna	Mix	27	2021-03-09	HF	3	0.2	2021-04-05	27	50	50	70	120	0.0498421
Mix27	Mix27 4	magna	Mix	27	2021-03-09	HF	4	0.2	2021-04-12	34	56.7	56.7	258.3	315	0.0482833
Mix27	Mix27 5	magna	Mix	27	2021-03-09	HF	5	0.2	2021-04-19	41	63.6	63.6	201.4	265	0.0869274
Mix27	Mix27 6	magna	Mix	27	2021-03-09	HF	6	0.2	2021-04-26	48	93.5	93.5	331.5	425	0.0503411
Mix27	Mix27 7	magna	Mix	27	2021-03-09	HF	7	0.2	2021-05-03	55	106.4	106.4	273.6	380	NA
Mix28	Mix28 3	magna	Mix	28	2021-03-09	HF	0	0	NA	0	3	3	3	6	0.0596088
Mix28	Mix28 3	magna	Mix	28	2021-03-09	HF	3	0.2	2021-04-05	27	15	15	140	155	0.25497
Mix28	Mix28 4	magna	Mix	28	2021-03-09	HF	4	0.2	2021-04-12	34	71.5	71.5	203.5	275	0.0739706
Mix28	Mix28 5	magna	Mix	28	2021-03-09	HF	5	0.2	2021-04-19	41	96	96	224	320	0.100685
Mix28	Mix28 6	magna	Mix	28	2021-03-09	HF	6	0.2	2021-04-26	48	155.4	155.4	214.6	370	-0.0442577
Mix28	Mix28 7	magna	Mix	28	2021-03-09	HF	7	0.2	2021-05-03	55	91.2	91.2	288.8	380	NA
Mix29	Mix29 3	magna	Mix	29	2021-03-09	LF	0	0	NA	0	3	3	3	6	0.1042
Mix29	Mix29 3	magna	Mix	29	2021-03-09	LF	3	0.2	2021-04-05	27	50	50	95	145	0.0959526
Mix29	Mix29 4	magna	Mix	29	2021-03-09	LF	4	0.2	2021-04-12	34	78.3	78.3	356.7	435	-0.10709
Mix29	Mix29 5	magna	Mix	29	2021-03-09	LF	5	0.2	2021-04-19	41	29.6	29.6	340.4	370	0.0187437
Mix29	Mix29 6	magna	Mix	29	2021-03-09	LF	6	0.2	2021-04-26	48	27	27	423	450	0.164877
Mix29	Mix29 7	magna	Mix	29	2021-03-09	LF	7	0.2	2021-05-03	55	68.5	68.5	616.5	685	NA
Mix3	Mix3 1	magna	Mix	3	2021-02-23	HF	0	0	NA	0	3	3	3	6	0.0749983
Mix3	Mix3 1	magna	Mix	3	2021-02-23	HF	1	0.05	2021-03-22	27	22.7273	22.7273	659.091	681.818	NA
Mix30	Mix30 3	magna	Mix	30	2021-03-09	LF	0	0	NA	0	3	3	3	6	0.0959358
Mix30	Mix30 3	magna	Mix	30	2021-03-09	LF	3	0.2	2021-04-05	27	40	40	175	215	0.192582
Mix30	Mix30 4	magna	Mix	30	2021-03-09	LF	4	0.2	2021-04-12	34	123.2	123.2	316.8	440	0.0295395
Mix30	Mix30 5	magna	Mix	30	2021-03-09	LF	5	0.2	2021-04-19	41	121.2	121.2	383.8	505	-0.0569106
Mix30	Mix30 6	magna	Mix	30	2021-03-09	LF	6	0.2	2021-04-26	48	65.1	65.1	399.9	465	-0.0377002
Mix30	Mix30 7	magna	Mix	30	2021-03-09	LF	7	0.2	2021-05-03	55	40	40	460	500	NA
Mix31	Mix31 3	magna	Mix	31	2021-03-09	LF	0	0	NA	0	3	3	3	6	0.0785283
Mix31	Mix31 3	magna	Mix	31	2021-03-09	LF	3	0.2	2021-04-05	27	25	25	270	295	0.206029
Mix31	Mix31 4	magna	Mix	31	2021-03-09	LF	4	0.2	2021-04-12	34	84.6	84.6	385.4	470	0.0635525
Mix31	Mix31 5	magna	Mix	31	2021-03-09	LF	5	0.2	2021-04-19	41	105.6	105.6	554.4	660	-0.233308
Mix31	Mix31 6	magna	Mix	31	2021-03-09	LF	6	0.2	2021-04-26	48	16.5	16.5	258.5	275	0.243928
Mix31	Mix31 7	magna	Mix	31	2021-03-09	LF	7	0.2	2021-05-03	55	72.8	72.8	447.2	520	NA
Mix32	Mix32 3	magna	Mix	32	2021-03-09	LF	0	0	NA	0	3	3	3	6	0.119218
Mix32	Mix32 3	magna	Mix	32	2021-03-09	LF	3	0.2	2021-04-05	27	75	75	230	305	0.0550375
Mix32	Mix32 4	magna	Mix	32	2021-03-09	LF	4	0.2	2021-04-12	34	88.2	88.2	226.8	315	0.0518014
Mix32	Mix32 5	magna	Mix	32	2021-03-09	LF	5	0.2	2021-04-19	41	101.4	101.4	288.6	390	-0.0679912
Mix32	Mix32 6	magna	Mix	32	2021-03-09	LF	6	0.2	2021-04-26	48	50.4	50.4	579.6	630	0.212294
Mix32	Mix32 7	magna	Mix	32	2021-03-09	LF	7	0.2	2021-05-03	55	178.2	178.2	631.8	810	NA
Mix33	Mix33 3	magna	Mix	33	2021-03-09	LF	0	0	NA	0	3	3	3	6	0.0909902
Mix33	Mix33 3	magna	Mix	33	2021-03-09	LF	3	0.2	2021-04-05	27	35	35	155	190	0.118097
Mix33	Mix33 4	magna	Mix	33	2021-03-09	LF	4	0.2	2021-04-12	34	64	64	336	400	0.0168261
Mix33	Mix33 5	magna	Mix	33	2021-03-09	LF	5	0.2	2021-04-19	41	57.6	57.6	422.4	480	-0.0468327
Mix33	Mix33 6	magna	Mix	33	2021-03-09	LF	6	0.2	2021-04-26	48	33.2	33.2	381.8	415	0.0283932
Mix33	Mix33 7	magna	Mix	33	2021-03-09	LF	7	0.2	2021-05-03	55	32.4	32.4	372.6	405	NA
Mix34	Mix34 3	magna	Mix	34	2021-03-09	LF	0	0	NA	0	3	3	3	6	0.0852809
Mix34	Mix34 3	magna	Mix	34	2021-03-09	LF	3	0.2	2021-04-05	27	30	30	265	295	0.0865908
Mix34	Mix34 4	magna	Mix	34	2021-03-09	LF	4	0.2	2021-04-12	34	44	44	396	440	0.102231
Mix34	Mix34 5	magna	Mix	34	2021-03-09	LF	5	0.2	2021-04-19	41	72	72	288	360	0.0487038
Mix34	Mix34 6	magna	Mix	34	2021-03-09	LF	6	0.2	2021-04-26	48	81	81	324	405	0.0272169
Mix34	Mix34 7	magna	Mix	34	2021-03-09	LF	7	0.2	2021-05-03	55	78.4	78.4	411.6	490	NA
Mix35	Mix35 3	magna	Mix	35	2021-03-09	C	0	0	NA	0	3	3	3	6	0.119218
Mix35	Mix35 3	magna	Mix	35	2021-03-09	C	3	0.2	2021-04-05	27	75	75	225	300	0.100796
Mix35	Mix35 4	magna	Mix	35	2021-03-09	C	4	0.2	2021-04-12	34	121.5	121.5	283.5	405	-0.126842
Mix35	Mix35 5	magna	Mix	35	2021-03-09	C	5	0.2	2021-04-19	41	40	40	175	215	0.24563
Mix35	Mix35 6	magna	Mix	35	2021-03-09	C	6	0.2	2021-04-26	48	178.6	178.6	291.4	470	-0.0613437
Mix35	Mix35 7	magna	Mix	35	2021-03-09	C	7	0.2	2021-05-03	55	93	93	217	310	NA
Mix36	Mix36 3	magna	Mix	36	2021-03-09	C	0	0	NA	0	3	3	3	6	0.110953
Mix36	Mix36 3	magna	Mix	36	2021-03-09	C	3	0.2	2021-04-05	27	60	60	290	350	-0.120844
Mix36	Mix36 4	magna	Mix	36	2021-03-09	C	4	0.2	2021-04-12	34	20.6	20.6	494.4	515	0.126676
Mix36	Mix36 5	magna	Mix	36	2021-03-09	C	5	0.2	2021-04-19	41	40	40	165	205	0.149774
Mix36	Mix36 6	magna	Mix	36	2021-03-09	C	6	0.2	2021-04-26	48	91.3	91.3	323.7	415	0.143544
Mix36	Mix36 7	magna	Mix	36	2021-03-09	C	7	0.2	2021-05-03	55	199.5	199.5	180.5	380	NA
Mix37	Mix37 3	magna	Mix	37	2021-03-09	C	0	0	NA	0	3	3	3	6	0.100298
Mix37	Mix37 3	magna	Mix	37	2021-03-09	C	3	0.2	2021-04-05	27	45	45	405	450	0.15668
Mix37	Mix37 4	magna	Mix	37	2021-03-09	C	4	0.2	2021-04-12	34	107.8	107.8	277.2	385	-0.113367
Mix37	Mix37 5	magna	Mix	37	2021-03-09	C	5	0.2	2021-04-19	41	39	39	286	325	0.143847
Mix37	Mix37 6	magna	Mix	37	2021-03-09	C	6	0.2	2021-04-26	48	85.4	85.4	219.6	305	0.0618016
Mix37	Mix37 7	magna	Mix	37	2021-03-09	C	7	0.2	2021-05-03	55	105.3	105.3	299.7	405	NA
Mix38	Mix38 3	magna	Mix	38	2021-03-09	C	0	0	NA	0	3	3	3	6	0.116662
Mix38	Mix38 3	magna	Mix	38	2021-03-09	C	3	0.2	2021-04-05	27	70	70	315	385	0.104157
Mix38	Mix38 4	magna	Mix	38	2021-03-09	C	4	0.2	2021-04-12	34	116.1	116.1	528.9	645	-0.0404019
Mix38	Mix38 5	magna	Mix	38	2021-03-09	C	5	0.2	2021-04-19	41	70	70	280	350	-0.00205553
Mix38	Mix38 6	magna	Mix	38	2021-03-09	C	6	0.2	2021-04-26	48	55.2	55.2	289.8	345	-0.0323962
Mix38	Mix38 7	magna	Mix	38	2021-03-09	C	7	0.2	2021-05-03	55	35.2	35.2	404.8	440	NA
Mix39	Mix39 3	magna	Mix	39	2021-03-09	C	0	0	NA	0	3	3	3	6	0.127973
Mix39	Mix39 3	magna	Mix	39	2021-03-09	C	3	0.2	2021-04-05	27	95	95	340	435	0.0189819
Mix39	Mix39 4	magna	Mix	39	2021-03-09	C	4	0.2	2021-04-12	34	86.8	86.8	223.2	310	-0.00725833
Mix39	Mix39 5	magna	Mix	39	2021-03-09	C	5	0.2	2021-04-19	41	66	66	234	300	0.098207
Mix39	Mix39 6	magna	Mix	39	2021-03-09	C	6	0.2	2021-04-26	48	105	105	95	200	-0.0161898
Mix39	Mix39 7	magna	Mix	39	2021-03-09	C	7	0.2	2021-05-03	55	75	75	140	215	NA
Mix4	Mix4 1	magna	Mix	4	2021-02-23	LF	0	0	NA	0	3	3	3	6	0.138137
Mix4	Mix4 1	magna	Mix	4	2021-02-23	LF	1	0.2	2021-03-22	27	125	125	250	375	-0.0729751
Mix4	Mix4 2	magna	Mix	4	2021-02-23	LF	2	0.2	2021-03-29	34	60	60	215	275	0.0729751
Mix4	Mix4 3	magna	Mix	4	2021-02-23	LF	3	0.2	2021-04-05	41	80	80	195	275	0.0637553
Mix4	Mix4 4	magna	Mix	4	2021-02-23	LF	4	0.2	2021-04-12	48	100	100	145	245	0.0995557
Mix4	Mix4 5	magna	Mix	4	2021-02-23	LF	5	0.2	2021-04-19	55	160.6	160.6	204.4	365	0.0461711
Mix4	Mix4 6	magna	Mix	4	2021-02-23	LF	6	0.2	2021-04-26	62	177.5	177.5	177.5	355	-0.00701027
Mix4	Mix4 7	magna	Mix	4	2021-02-23	LF	7	0.2	2021-05-03	69	135.2	135.2	384.8	520	NA
Mix40	Mix40 3	magna	Mix	40	2021-03-09	C	0	0	NA	0	3	3	3	6	0.121608
Mix40	Mix40 3	magna	Mix	40	2021-03-09	C	3	0.2	2021-04-05	27	80	80	265	345	0.02455
Mix40	Mix40 4	magna	Mix	40	2021-03-09	C	4	0.2	2021-04-12	34	76	76	304	380	0.0560314
Mix40	Mix40 5	magna	Mix	40	2021-03-09	C	5	0.2	2021-04-19	41	90	90	160	250	0.09662
Mix40	Mix40 6	magna	Mix	40	2021-03-09	C	6	0.2	2021-04-26	48	141.6	141.6	153.4	295	-0.0509464
Mix40	Mix40 7	magna	Mix	40	2021-03-09	C	7	0.2	2021-05-03	55	79.3	79.3	225.7	305	NA
Mix41	Mix41 3	magna	Mix	41	2021-03-10	HF	0	0	NA	0	3	3	3	6	0.104156
Mix41	Mix41 3	magna	Mix	41	2021-03-10	HF	3	0.2	2021-04-05	26	45	45	130	175	0.0552533
Mix41	Mix41 4	magna	Mix	41	2021-03-10	HF	4	0.2	2021-04-12	33	53	53	477	530	-0.0494216
Mix41	Mix41 5	magna	Mix	41	2021-03-10	HF	5	0.2	2021-04-19	40	30	30	195	225	0.222592
Mix41	Mix41 6	magna	Mix	41	2021-03-10	HF	6	0.2	2021-04-26	47	114	114	361	475	-0.00252851
Mix41	Mix41 7	magna	Mix	41	2021-03-10	HF	7	0.2	2021-05-03	54	89.6	89.6	190.4	280	NA
Mix42	Mix42 5	magna	Mix	42	2021-03-10	HF	0	0	NA	0	3	3	3	6	0.0496969
Mix42	Mix42 5	magna	Mix	42	2021-03-10	HF	5	0.2	2021-04-19	40	21.9	21.9	343.1	365	0.203089
Mix42	Mix42 6	magna	Mix	42	2021-03-10	HF	6	0.2	2021-04-26	47	72.6	72.6	532.4	605	-0.0896906
Mix42	Mix42 7	magna	Mix	42	2021-03-10	HF	7	0.2	2021-05-03	54	31	31	279	310	NA
Mix43	Mix43 3	magna	Mix	43	2021-03-10	LF	0	0	NA	0	3	3	3	6	0.108208
Mix43	Mix43 3	magna	Mix	43	2021-03-10	LF	3	0.2	2021-04-05	26	50	50	165	215	-0.100457
Mix43	Mix43 4	magna	Mix	43	2021-03-10	LF	4	0.2	2021-04-12	33	19.8	19.8	475.2	495	0.188822
Mix43	Mix43 5	magna	Mix	43	2021-03-10	LF	5	0.2	2021-04-19	40	59.4	59.4	435.6	495	-0.00402441
Mix43	Mix43 6	magna	Mix	43	2021-03-10	LF	6	0.2	2021-04-26	47	46.2	46.2	283.8	330	0.0155146
Mix43	Mix43 7	magna	Mix	43	2021-03-10	LF	7	0.2	2021-05-03	54	41.2	41.2	473.8	515	NA
Mix44	Mix44 4	magna	Mix	44	2021-03-10	LF	0	0	NA	0	3	3	3	6	0.0788694
Mix44	Mix44 4	magna	Mix	44	2021-03-10	LF	4	0.2	2021-04-12	33	40.5	40.5	634.5	675	-0.130458
Mix44	Mix44 5	magna	Mix	44	2021-03-10	LF	5	0.2	2021-04-19	40	13	13	312	325	0.0542128
Mix44	Mix44 6	magna	Mix	44	2021-03-10	LF	6	0.2	2021-04-26	47	15.2	15.2	364.8	380	0.0710829
Mix44	Mix44 7	magna	Mix	44	2021-03-10	LF	7	0.2	2021-05-03	54	20	20	480	500	NA
Mix45	Mix45 4	magna	Mix	45	2021-03-10	C	0	0	NA	0	3	3	3	6	0.0556135
Mix45	Mix45 4	magna	Mix	45	2021-03-10	C	4	0.2	2021-04-12	33	18.8	18.8	451.2	470	NA
Mix5	Mix5 1	magna	Mix	5	2021-02-23	LF	0	0	NA	0	3	3	3	6	0.121608
Mix5	Mix5 1	magna	Mix	5	2021-02-23	LF	1	0.2	2021-03-22	27	80	80	265	345	-0.0671434
Mix5	Mix5 2	magna	Mix	5	2021-02-23	LF	2	0.2	2021-03-29	34	40	40	185	225	0.188822
Mix5	Mix5 3	magna	Mix	5	2021-02-23	LF	3	0.2	2021-04-05	41	120	120	195	315	0.135006
Mix5	Mix5 4	magna	Mix	5	2021-02-23	LF	4	0.2	2021-04-12	48	247	247	228	475	-0.112348
Mix5	Mix5 5	magna	Mix	5	2021-02-23	LF	5	0.2	2021-04-19	55	90	90	160	250	0.0668951
Mix5	Mix5 6	magna	Mix	5	2021-02-23	LF	6	0.2	2021-04-26	62	115	115	105	220	0.0311304
Mix5	Mix5 7	magna	Mix	5	2021-02-23	LF	7	0.2	2021-05-03	69	114.4	114.4	145.6	260	NA
Mix6	Mix6 1	magna	Mix	6	2021-02-23	LF	0	0	NA	0	3	3	3	6	0.129873
Mix6	Mix6 1	magna	Mix	6	2021-02-23	LF	1	0.2	2021-03-22	27	100	100	395	495	-0.099021
Mix6	Mix6 2	magna	Mix	6	2021-02-23	LF	2	0.2	2021-03-29	34	40	40	200	240	0.0128017
Mix6	Mix6 3	magna	Mix	6	2021-02-23	LF	3	0.2	2021-04-05	41	35	35	165	200	0.243443
Mix6	Mix6 4	magna	Mix	6	2021-02-23	LF	4	0.2	2021-04-12	48	153.9	153.9	251.1	405	-0.0427155
Mix6	Mix6 5	magna	Mix	6	2021-02-23	LF	5	0.2	2021-04-19	55	91.3	91.3	323.7	415	0.140504
Mix6	Mix6 6	magna	Mix	6	2021-02-23	LF	6	0.2	2021-04-26	62	195.3	195.3	269.7	465	0.0401894
Mix6	Mix6 7	magna	Mix	6	2021-02-23	LF	7	0.2	2021-05-03	69	207	207	483	690	NA
Mix7	Mix7 1	magna	Mix	7	2021-02-23	LF	0	0	NA	0	3	3	3	6	0.136625
Mix7	Mix7 1	magna	Mix	7	2021-02-23	LF	1	0.2	2021-03-22	27	120	120	230	350	-0.0451218
Mix7	Mix7 2	magna	Mix	7	2021-02-23	LF	2	0.2	2021-03-29	34	70	70	195	265	0.0828312
Mix7	Mix7 3	magna	Mix	7	2021-02-23	LF	3	0.2	2021-04-05	41	100	100	140	240	0.0934681
Mix7	Mix7 4	magna	Mix	7	2021-02-23	LF	4	0.2	2021-04-12	48	153.9	153.9	251.1	405	0.0374306
Mix7	Mix7 5	magna	Mix	7	2021-02-23	LF	5	0.2	2021-04-19	55	160	160	240	400	-0.0433472
Mix7	Mix7 6	magna	Mix	7	2021-02-23	LF	6	0.2	2021-04-26	62	94.5	94.5	220.5	315	0.0930396
Mix7	Mix7 7	magna	Mix	7	2021-02-23	LF	7	0.2	2021-05-03	69	145	145	145	290	NA
Mix8	Mix8 1	magna	Mix	8	2021-02-23	C	0	0	NA	0	3	3	3	6	0.0959358
Mix8	Mix8 1	magna	Mix	8	2021-02-23	C	1	0.2	2021-03-22	27	40	40	220	260	-0.0352657
Mix8	Mix8 2	magna	Mix	8	2021-02-23	C	2	0.2	2021-03-29	34	25	25	290	315	0.156945
Mix8	Mix8 3	magna	Mix	8	2021-02-23	C	3	0.2	2021-04-05	41	60	60	365	425	-0.0526644
Mix8	Mix8 4	magna	Mix	8	2021-02-23	C	4	0.2	2021-04-12	48	33.2	33.2	381.8	415	0.12653
Mix8	Mix8 5	magna	Mix	8	2021-02-23	C	5	0.2	2021-04-19	55	64.4	64.4	395.6	460	-0.107356
Mix8	Mix8 6	magna	Mix	8	2021-02-23	C	6	0.2	2021-04-26	62	24.3	24.3	380.7	405	-0.0133955
Mix8	Mix8 7	magna	Mix	8	2021-02-23	C	7	0.2	2021-05-03	69	17.7	17.7	277.3	295	NA
Mix9	Mix9 1	magna	Mix	9	2021-02-23	C	0	0	NA	0	3	3	3	6	0.136625
Mix9	Mix9 1	magna	Mix	9	2021-02-23	C	1	0.2	2021-03-22	27	120	120	375	495	-0.323109
Mix9	Mix9 2	magna	Mix	9	2021-02-23	C	2	0.2	2021-03-29	34	10	10	265	275	0.166999
Mix9	Mix9 3	magna	Mix	9	2021-02-23	C	3	0.2	2021-04-05	41	25.75	25.75	489.25	515	0.144892
Mix9	Mix9 4	magna	Mix	9	2021-02-23	C	4	0.2	2021-04-12	48	56.8	56.8	653.2	710	-0.251753
Mix9	Mix9 5	magna	Mix	9	2021-02-23	C	5	0.2	2021-04-19	55	7.8	7.8	382.2	390	0.280644
Mix9	Mix9 6	magna	Mix	9	2021-02-23	C	6	0.2	2021-04-26	62	44.5	44.5	400.5	445	NA
Mix1	Mix1 1	pulex	Mix	1	2021-02-23	HF	0	0	NA	0	3	3	3	6	0.20087
Mix1	Mix1 1	pulex	Mix	1	2021-02-23	HF	1	0.2	2021-03-22	27	680	180	680	860	-0.0780538
Mix1	Mix1 2	pulex	Mix	1	2021-02-23	HF	2	0.2	2021-03-29	34	315	35	315	350	-0.125067
Mix1	Mix1 3	pulex	Mix	1	2021-02-23	HF	3	0.2	2021-04-05	41	105	30	105	135	0.123929
Mix1	Mix1 4	pulex	Mix	1	2021-02-23	HF	4	0.2	2021-04-12	48	200	10	200	210	-0.0471774
Mix1	Mix1 5	pulex	Mix	1	2021-02-23	HF	5	0.2	2021-04-19	55	115	0	115	115	0.0649922
Mix1	Mix1 6	pulex	Mix	1	2021-02-23	HF	6	0.2	2021-04-26	62	145	0	145	145	NA
Mix10	Mix10 1	pulex	Mix	10	2021-02-23	C	0	0	NA	0	3	3	3	6	0.168007
Mix10	Mix10 1	pulex	Mix	10	2021-02-23	C	1	0.2	2021-03-22	27	280	15	280	295	0.0948143
Mix10	Mix10 2	pulex	Mix	10	2021-02-23	C	2	0.2	2021-03-29	34	435	30	435	465	0.0351245
Mix10	Mix10 3	pulex	Mix	10	2021-02-23	C	3	0.2	2021-04-05	41	445	10	445	455	0.130094
Mix10	Mix10 4	pulex	Mix	10	2021-02-23	C	4	0.2	2021-04-12	48	885	0	885	885	-0.195641
Mix10	Mix10 5	pulex	Mix	10	2021-02-23	C	5	0.2	2021-04-19	55	180	5	180	185	0.184607
Mix10	Mix10 6	pulex	Mix	10	2021-02-23	C	6	0.2	2021-04-26	62	524.3	10.7	524.3	535	0.0691926
Mix10	Mix10 7	pulex	Mix	10	2021-02-23	C	7	0.2	2021-05-03	69	680.8	59.2	680.8	740	NA
Mix11	Mix11 1	pulex	Mix	11	2021-02-24	HF	0	0	NA	0	3	3	3	6	0.195318
Mix11	Mix11 1	pulex	Mix	11	2021-02-24	HF	1	0.2	2021-03-22	26	481.481	92.5926	481.481	574.074	0.00359451
Mix11	Mix11 2	pulex	Mix	11	2021-02-24	HF	2	0.2	2021-03-29	33	395	15	395	410	0.0555138
Mix11	Mix11 3	pulex	Mix	11	2021-02-24	HF	3	0.2	2021-04-05	40	466.071	58.9286	466.071	525	-0.0293549
Mix11	Mix11 4	pulex	Mix	11	2021-02-24	HF	4	0.2	2021-04-12	47	303.6	26.4	303.6	330	-0.00471171
Mix11	Mix11 5	pulex	Mix	11	2021-02-24	HF	5	0.2	2021-04-19	54	235	0	235	235	0.0898418
Mix11	Mix11 6	pulex	Mix	11	2021-02-24	HF	6	0.2	2021-04-26	61	352.6	57.4	352.6	410	0.0723254
Mix11	Mix11 7	pulex	Mix	11	2021-02-24	HF	7	0.2	2021-05-03	68	468	52	468	520	NA
Mix12	Mix12 1	pulex	Mix	12	2021-02-24	HF	0	0	NA	0	3	3	3	6	0.17011
Mix12	Mix12 1	pulex	Mix	12	2021-02-24	HF	1	0.2	2021-03-22	26	250	70	250	320	0.0136157
Mix12	Mix12 2	pulex	Mix	12	2021-02-24	HF	2	0.2	2021-03-29	33	220	30	220	250	-0.00921979
Mix12	Mix12 3	pulex	Mix	12	2021-02-24	HF	3	0.2	2021-04-05	40	165	40	165	205	-0.00778403
Mix12	Mix12 4	pulex	Mix	12	2021-02-24	HF	4	0.2	2021-04-12	47	125	5	125	130	0.0579236
Mix12	Mix12 5	pulex	Mix	12	2021-02-24	HF	5	0.2	2021-04-19	54	150	5	150	155	0.0656475
Mix12	Mix12 6	pulex	Mix	12	2021-02-24	HF	6	0.2	2021-04-26	61	190	0	190	190	0.153905
Mix12	Mix12 7	pulex	Mix	12	2021-02-24	HF	7	0.2	2021-05-03	68	446.4	18.6	446.4	465	NA
Mix13	Mix13 1	pulex	Mix	13	2021-02-24	HF	0	0	NA	0	3	3	3	6	0.14641
Mix13	Mix13 1	pulex	Mix	13	2021-02-24	HF	1	0.2	2021-03-22	26	135	40	135	175	0.114073
Mix13	Mix13 2	pulex	Mix	13	2021-02-24	HF	2	0.2	2021-03-29	33	240	20	240	260	0.0589122
Mix13	Mix13 3	pulex	Mix	13	2021-02-24	HF	3	0.2	2021-04-05	40	290	45	290	335	-0.00123687
Mix13	Mix13 4	pulex	Mix	13	2021-02-24	HF	4	0.2	2021-04-12	47	230	15	230	245	0.00458404
Mix13	Mix13 5	pulex	Mix	13	2021-02-24	HF	5	0.2	2021-04-19	54	190	5	190	195	-0.0117483
Mix13	Mix13 6	pulex	Mix	13	2021-02-24	HF	6	0.2	2021-04-26	61	140	0	140	140	NA
Mix14	Mix14 1	pulex	Mix	14	2021-02-24	HF	0	0	NA	0	3	3	3	6	0.14345
Mix14	Mix14 1	pulex	Mix	14	2021-02-24	HF	1	0.2	2021-03-22	26	125	75	125	200	0.190714
Mix14	Mix14 2	pulex	Mix	14	2021-02-24	HF	2	0.2	2021-03-29	33	380	20	380	400	0.0261242
Mix14	Mix14 3	pulex	Mix	14	2021-02-24	HF	3	0.2	2021-04-05	40	365	10	365	375	-0.0691139
Mix14	Mix14 4	pulex	Mix	14	2021-02-24	HF	4	0.2	2021-04-12	47	180	15	180	195	0.0538992
Mix14	Mix14 5	pulex	Mix	14	2021-02-24	HF	5	0.2	2021-04-19	54	210	20	210	230	0.01758
Mix14	Mix14 6	pulex	Mix	14	2021-02-24	HF	6	0.2	2021-04-26	61	190	5	190	195	0.0241538
Mix14	Mix14 7	pulex	Mix	14	2021-02-24	HF	7	0.2	2021-05-03	68	180	55	180	235	NA
Mix15	Mix15 1	pulex	Mix	15	2021-02-24	LF	0	0	NA	0	3	3	3	6	0.154128
Mix15	Mix15 1	pulex	Mix	15	2021-02-24	LF	1	0.2	2021-03-22	26	165	105	165	270	0.156583
Mix15	Mix15 2	pulex	Mix	15	2021-02-24	LF	2	0.2	2021-03-29	33	395	25	395	420	0.0372021
Mix15	Mix15 3	pulex	Mix	15	2021-02-24	LF	3	0.2	2021-04-05	40	410	15	410	425	0.0715393
Mix15	Mix15 4	pulex	Mix	15	2021-02-24	LF	4	0.2	2021-04-12	47	541.2	73.8	541.2	615	-0.00174619
Mix15	Mix15 5	pulex	Mix	15	2021-02-24	LF	5	0.2	2021-04-19	54	427.7	27.3	427.7	455	-0.00327723
Mix15	Mix15 6	pulex	Mix	15	2021-02-24	LF	6	0.2	2021-04-26	61	334.4	45.6	334.4	380	0.0636185
Mix15	Mix15 7	pulex	Mix	15	2021-02-24	LF	7	0.2	2021-05-03	68	417.6	17.4	417.6	435	NA
Mix16	Mix16 1	pulex	Mix	16	2021-02-24	LF	0	0	NA	0	3	3	3	6	0.140243
Mix16	Mix16 1	pulex	Mix	16	2021-02-24	LF	1	0.2	2021-03-22	26	115	70	115	185	0.151134
Mix16	Mix16 2	pulex	Mix	16	2021-02-24	LF	2	0.2	2021-03-29	33	265	60	265	325	0.0147142
Mix16	Mix16 3	pulex	Mix	16	2021-02-24	LF	3	0.2	2021-04-05	40	235	45	235	280	0.0847694
Mix16	Mix16 4	pulex	Mix	16	2021-02-24	LF	4	0.2	2021-04-12	47	340.3	74.7	340.3	415	0.0288656
Mix16	Mix16 5	pulex	Mix	16	2021-02-24	LF	5	0.2	2021-04-19	54	333.2	156.8	333.2	490	0.0721797
Mix16	Mix16 6	pulex	Mix	16	2021-02-24	LF	6	0.2	2021-04-26	61	441.8	28.2	441.8	470	-0.0576974
Mix16	Mix16 7	pulex	Mix	16	2021-02-24	LF	7	0.2	2021-05-03	68	236	59	236	295	NA
Mix17	Mix17 1	pulex	Mix	17	2021-02-24	LF	0	0	NA	0	3	3	3	6	0.150462
Mix17	Mix17 1	pulex	Mix	17	2021-02-24	LF	1	0.2	2021-03-22	26	150	55	150	205	0.137869
Mix17	Mix17 2	pulex	Mix	17	2021-02-24	LF	2	0.2	2021-03-29	33	315	45	315	360	-0.00113831
Mix17	Mix17 3	pulex	Mix	17	2021-02-24	LF	3	0.2	2021-04-05	40	250	55	250	305	0.0968257
Mix17	Mix17 4	pulex	Mix	17	2021-02-24	LF	4	0.2	2021-04-12	47	393.9	111.1	393.9	505	0.0244718
Mix17	Mix17 5	pulex	Mix	17	2021-02-24	LF	5	0.2	2021-04-19	54	374	51	374	425	0.0698862
Mix17	Mix17 6	pulex	Mix	17	2021-02-24	LF	6	0.2	2021-04-26	61	488	122	488	610	-0.00491376
Mix17	Mix17 7	pulex	Mix	17	2021-02-24	LF	7	0.2	2021-05-03	68	377.2	32.8	377.2	410	NA
Mix18	Mix18 1	pulex	Mix	18	2021-02-24	LF	0	0	NA	0	3	3	3	6	0.152945
Mix18	Mix18 1	pulex	Mix	18	2021-02-24	LF	1	0.2	2021-03-22	26	160	85	160	245	0.135295
Mix18	Mix18 2	pulex	Mix	18	2021-02-24	LF	2	0.2	2021-03-29	33	330	25	330	355	-0.0196957
Mix18	Mix18 3	pulex	Mix	18	2021-02-24	LF	3	0.2	2021-04-05	40	230	5	230	235	0.0343408
Mix18	Mix18 4	pulex	Mix	18	2021-02-24	LF	4	0.2	2021-04-12	47	234	66	234	300	0.0463786
Mix18	Mix18 5	pulex	Mix	18	2021-02-24	LF	5	0.2	2021-04-19	54	259	91	259	350	0.0298221
Mix18	Mix18 6	pulex	Mix	18	2021-02-24	LF	6	0.2	2021-04-26	61	255.3	89.7	255.3	345	-0.000869971
Mix18	Mix18 7	pulex	Mix	18	2021-02-24	LF	7	0.2	2021-05-03	68	203	147	203	350	NA
Mix19	Mix19 1	pulex	Mix	19	2021-02-24	C	0	0	NA	0	3	3	3	6	0.177122
Mix19	Mix19 1	pulex	Mix	19	2021-02-24	C	1	0.2	2021-03-22	26	300	55	300	355	0.0559256
Mix19	Mix19 2	pulex	Mix	19	2021-02-24	C	2	0.2	2021-03-29	33	355	20	355	375	0.0358462
Mix19	Mix19 3	pulex	Mix	19	2021-02-24	C	3	0.2	2021-04-05	40	365	0	365	365	0.147942
Mix19	Mix19 4	pulex	Mix	19	2021-02-24	C	4	0.2	2021-04-12	47	822.5	52.5	822.5	875	-0.112203
Mix19	Mix19 5	pulex	Mix	19	2021-02-24	C	5	0.2	2021-04-19	54	300	0	300	300	0.121933
Mix19	Mix19 6	pulex	Mix	19	2021-02-24	C	6	0.2	2021-04-26	61	563.5	11.5	563.5	575	0.00595842
Mix19	Mix19 7	pulex	Mix	19	2021-02-24	C	7	0.2	2021-05-03	68	470	0	470	470	NA
Mix2	Mix2 1	pulex	Mix	2	2021-02-23	HF	0	0	NA	0	3	3	3	6	0.142334
Mix2	Mix2 1	pulex	Mix	2	2021-02-23	HF	1	0.2	2021-03-22	27	140	80	140	220	0.0677797
Mix2	Mix2 2	pulex	Mix	2	2021-02-23	HF	2	0.2	2021-03-29	34	180	65	180	245	-0.0202142
Mix2	Mix2 3	pulex	Mix	2	2021-02-23	HF	3	0.2	2021-04-05	41	125	10	125	135	0.0260459
Mix2	Mix2 4	pulex	Mix	2	2021-02-23	HF	4	0.2	2021-04-12	48	120	0	120	120	-0.0931893
Mix2	Mix2 5	pulex	Mix	2	2021-02-23	HF	5	0.2	2021-04-19	55	50	0	50	50	NA
Mix20	Mix20 1	pulex	Mix	20	2021-02-24	C	0	0	NA	0	3	3	3	6	0.166057
Mix20	Mix20 1	pulex	Mix	20	2021-02-24	C	1	0.2	2021-03-22	26	225	20	225	245	0.140118
Mix20	Mix20 2	pulex	Mix	20	2021-02-24	C	2	0.2	2021-03-29	33	480	5	480	485	0.0194475
Mix20	Mix20 3	pulex	Mix	20	2021-02-24	C	3	0.2	2021-04-05	40	440	30	440	470	0.0675992
Mix20	Mix20 4	pulex	Mix	20	2021-02-24	C	4	0.2	2021-04-12	47	565	0	565	565	0.0479093
Mix20	Mix20 5	pulex	Mix	20	2021-02-24	C	5	0.2	2021-04-19	54	632.1	12.9	632.1	645	-0.0104531
Mix20	Mix20 6	pulex	Mix	20	2021-02-24	C	6	0.2	2021-04-26	61	470	30	470	500	0.094701
Mix20	Mix20 7	pulex	Mix	20	2021-02-24	C	7	0.2	2021-05-03	68	729.6	30.4	729.6	760	NA
Mix21	Mix21 1	pulex	Mix	21	2021-02-24	C	0	0	NA	0	3	3	3	6	0.179604
Mix21	Mix21 1	pulex	Mix	21	2021-02-24	C	1	0.2	2021-03-22	26	320	80	320	400	0.0226579
Mix21	Mix21 2	pulex	Mix	21	2021-02-24	C	2	0.2	2021-03-29	33	300	10	300	310	0.0929411
Mix21	Mix21 3	pulex	Mix	21	2021-02-24	C	3	0.2	2021-04-05	40	460	15	460	475	0.0407865
Mix21	Mix21 4	pulex	Mix	21	2021-02-24	C	4	0.2	2021-04-12	47	489.6	20.4	489.6	510	0.0120997
Mix21	Mix21 5	pulex	Mix	21	2021-02-24	C	5	0.2	2021-04-19	54	426.3	8.7	426.3	435	0.0488266
Mix21	Mix21 6	pulex	Mix	21	2021-02-24	C	6	0.2	2021-04-26	61	480	0	480	480	0.0184047
Mix21	Mix21 7	pulex	Mix	21	2021-02-24	C	7	0.2	2021-05-03	68	436.8	18.2	436.8	455	NA
Mix22	Mix22 1	pulex	Mix	22	2021-02-24	C	0	0	NA	0	3	3	3	6	0.165193
Mix22	Mix22 1	pulex	Mix	22	2021-02-24	C	1	0.2	2021-03-22	26	220	20	220	240	0.119058
Mix22	Mix22 2	pulex	Mix	22	2021-02-24	C	2	0.2	2021-03-29	33	405	35	405	440	0.0143088
Mix22	Mix22 3	pulex	Mix	22	2021-02-24	C	3	0.2	2021-04-05	40	358.133	36.8667	358.133	395	0.0413557
Mix22	Mix22 4	pulex	Mix	22	2021-02-24	C	4	0.2	2021-04-12	47	382.7	62.3	382.7	445	0.0762228
Mix22	Mix22 5	pulex	Mix	22	2021-02-24	C	5	0.2	2021-04-19	54	522	58	522	580	-0.000617094
Mix22	Mix22 6	pulex	Mix	22	2021-02-24	C	6	0.2	2021-04-26	61	415.8	79.2	415.8	495	0.119774
Mix22	Mix22 7	pulex	Mix	22	2021-02-24	C	7	0.2	2021-05-03	68	769.3	15.7	769.3	785	NA
Mix23	Mix23 3	pulex	Mix	23	2021-03-09	HF	0	0	NA	0	3	3	3	6	0.129873
Mix23	Mix23 3	pulex	Mix	23	2021-03-09	HF	3	0.2	2021-04-05	27	100	45	100	145	0.0388477
Mix23	Mix23 4	pulex	Mix	23	2021-03-09	HF	4	0.2	2021-04-12	34	105	55	105	160	-0.0366328
Mix23	Mix23 5	pulex	Mix	23	2021-03-09	HF	5	0.2	2021-04-19	41	65	125	65	190	0.128684
Mix23	Mix23 6	pulex	Mix	23	2021-03-09	HF	6	0.2	2021-04-26	48	128	192	128	320	0.0165779
Mix23	Mix23 7	pulex	Mix	23	2021-03-09	HF	7	0.2	2021-05-03	55	115	115	115	230	NA
Mix24	Mix24 3	pulex	Mix	24	2021-03-09	HF	0	0	NA	0	3	3	3	6	0.113918
Mix24	Mix24 3	pulex	Mix	24	2021-03-09	HF	3	0.2	2021-04-05	27	65	35	65	100	0.130679
Mix24	Mix24 4	pulex	Mix	24	2021-03-09	HF	4	0.2	2021-04-12	34	129.8	165.2	129.8	295	0.0572248
Mix24	Mix24 5	pulex	Mix	24	2021-03-09	HF	5	0.2	2021-04-19	41	155	90	155	245	0.0173373
Mix24	Mix24 6	pulex	Mix	24	2021-03-09	HF	6	0.2	2021-04-26	48	140	110	140	250	-0.00921979
Mix24	Mix24 7	pulex	Mix	24	2021-03-09	HF	7	0.2	2021-05-03	55	105	100	105	205	NA
Mix25	Mix25 3	pulex	Mix	25	2021-03-09	HF	0	0	NA	0	3	3	3	6	0.142334
Mix25	Mix25 3	pulex	Mix	25	2021-03-09	HF	3	0.2	2021-04-05	27	140	10	140	150	0.126758
Mix25	Mix25 4	pulex	Mix	25	2021-03-09	HF	4	0.2	2021-04-12	34	272	68	272	340	0.0202853
Mix25	Mix25 5	pulex	Mix	25	2021-03-09	HF	5	0.2	2021-04-19	41	250.8	79.2	250.8	330	0.00237253
Mix25	Mix25 6	pulex	Mix	25	2021-03-09	HF	6	0.2	2021-04-26	48	204	136	204	340	0.0597789
Mix25	Mix25 7	pulex	Mix	25	2021-03-09	HF	7	0.2	2021-05-03	55	248	152	248	400	NA
Mix26	Mix26 3	pulex	Mix	26	2021-03-09	HF	0	0	NA	0	3	3	3	6	0.136625
Mix26	Mix26 3	pulex	Mix	26	2021-03-09	HF	3	0.2	2021-04-05	27	120	15	120	135	0.164669
Mix26	Mix26 4	pulex	Mix	26	2021-03-09	HF	4	0.2	2021-04-12	34	304	96	304	400	-0.0334725
Mix26	Mix26 5	pulex	Mix	26	2021-03-09	HF	5	0.2	2021-04-19	41	192.4	67.6	192.4	260	0.067565
Mix26	Mix26 6	pulex	Mix	26	2021-03-09	HF	6	0.2	2021-04-26	48	247	78	247	325	0.0181693
Mix26	Mix26 7	pulex	Mix	26	2021-03-09	HF	7	0.2	2021-05-03	55	224.4	105.6	224.4	330	NA
Mix27	Mix27 3	pulex	Mix	27	2021-03-09	HF	0	0	NA	0	3	3	3	6	0.116662
Mix27	Mix27 3	pulex	Mix	27	2021-03-09	HF	3	0.2	2021-04-05	27	70	50	70	120	0.218396
Mix27	Mix27 4	pulex	Mix	27	2021-03-09	HF	4	0.2	2021-04-12	34	258.3	56.7	258.3	315	-0.00366931
Mix27	Mix27 5	pulex	Mix	27	2021-03-09	HF	5	0.2	2021-04-19	41	201.4	63.6	201.4	265	0.103068
Mix27	Mix27 6	pulex	Mix	27	2021-03-09	HF	6	0.2	2021-04-26	48	331.5	93.5	331.5	425	0.0044547
Mix27	Mix27 7	pulex	Mix	27	2021-03-09	HF	7	0.2	2021-05-03	55	273.6	106.4	273.6	380	NA
Mix28	Mix28 3	pulex	Mix	28	2021-03-09	HF	0	0	NA	0	3	3	3	6	0.142334
Mix28	Mix28 3	pulex	Mix	28	2021-03-09	HF	3	0.2	2021-04-05	27	140	15	140	155	0.0853096
Mix28	Mix28 4	pulex	Mix	28	2021-03-09	HF	4	0.2	2021-04-12	34	203.5	71.5	203.5	275	0.0455891
Mix28	Mix28 5	pulex	Mix	28	2021-03-09	HF	5	0.2	2021-04-19	41	224	96	224	320	0.0257533
Mix28	Mix28 6	pulex	Mix	28	2021-03-09	HF	6	0.2	2021-04-26	48	214.6	155.4	214.6	370	0.0743003
Mix28	Mix28 7	pulex	Mix	28	2021-03-09	HF	7	0.2	2021-05-03	55	288.8	91.2	288.8	380	NA
Mix29	Mix29 3	pulex	Mix	29	2021-03-09	LF	0	0	NA	0	3	3	3	6	0.127973
Mix29	Mix29 3	pulex	Mix	29	2021-03-09	LF	3	0.2	2021-04-05	27	95	50	95	145	0.22088
Mix29	Mix29 4	pulex	Mix	29	2021-03-09	LF	4	0.2	2021-04-12	34	356.7	78.3	356.7	435	0.0251957
Mix29	Mix29 5	pulex	Mix	29	2021-03-09	LF	5	0.2	2021-04-19	41	340.4	29.6	340.4	370	0.0629135
Mix29	Mix29 6	pulex	Mix	29	2021-03-09	LF	6	0.2	2021-04-26	48	423	27	423	450	0.08569
Mix29	Mix29 7	pulex	Mix	29	2021-03-09	LF	7	0.2	2021-05-03	55	616.5	68.5	616.5	685	NA
Mix3	Mix3 1	pulex	Mix	3	2021-02-23	HF	0	0	NA	0	3	3	3	6	0.199713
Mix3	Mix3 1	pulex	Mix	3	2021-02-23	HF	1	0.2	2021-03-22	27	659.091	22.7273	659.091	681.818	-0.0758779
Mix3	Mix3 2	pulex	Mix	3	2021-02-23	HF	2	0.2	2021-03-29	34	310	0	310	310	-0.0272027
Mix3	Mix3 3	pulex	Mix	3	2021-02-23	HF	3	0.2	2021-04-05	41	205	0	205	205	0.0738435
Mix3	Mix3 4	pulex	Mix	3	2021-02-23	HF	4	0.2	2021-04-12	48	275	0	275	275	0.0621883
Mix3	Mix3 5	pulex	Mix	3	2021-02-23	HF	5	0.2	2021-04-19	55	340	0	340	340	0.0186815
Mix3	Mix3 6	pulex	Mix	3	2021-02-23	HF	6	0.2	2021-04-26	62	310	0	310	310	0.059071
Mix3	Mix3 7	pulex	Mix	3	2021-02-23	HF	7	0.2	2021-05-03	69	375	0	375	375	NA
Mix30	Mix30 3	pulex	Mix	30	2021-03-09	LF	0	0	NA	0	3	3	3	6	0.150599
Mix30	Mix30 3	pulex	Mix	30	2021-03-09	LF	3	0.2	2021-04-05	27	175	40	175	215	0.116661
Mix30	Mix30 4	pulex	Mix	30	2021-03-09	LF	4	0.2	2021-04-12	34	316.8	123.2	316.8	440	0.0592849
Mix30	Mix30 5	pulex	Mix	30	2021-03-09	LF	5	0.2	2021-04-19	41	383.8	121.2	383.8	505	0.0377481
Mix30	Mix30 6	pulex	Mix	30	2021-03-09	LF	6	0.2	2021-04-26	48	399.9	65.1	399.9	465	0.0518794
Mix30	Mix30 7	pulex	Mix	30	2021-03-09	LF	7	0.2	2021-05-03	55	460	40	460	500	NA
Mix31	Mix31 3	pulex	Mix	31	2021-03-09	LF	0	0	NA	0	3	3	3	6	0.16666
Mix31	Mix31 3	pulex	Mix	31	2021-03-09	LF	3	0.2	2021-04-05	27	270	25	270	295	0.0827148
Mix31	Mix31 4	pulex	Mix	31	2021-03-09	LF	4	0.2	2021-04-12	34	385.4	84.6	385.4	470	0.0838212
Mix31	Mix31 5	pulex	Mix	31	2021-03-09	LF	5	0.2	2021-04-19	41	554.4	105.6	554.4	660	-0.077121
Mix31	Mix31 6	pulex	Mix	31	2021-03-09	LF	6	0.2	2021-04-26	48	258.5	16.5	258.5	275	0.110179
Mix31	Mix31 7	pulex	Mix	31	2021-03-09	LF	7	0.2	2021-05-03	55	447.2	72.8	447.2	520	NA
Mix32	Mix32 3	pulex	Mix	32	2021-03-09	LF	0	0	NA	0	3	3	3	6	0.160721
Mix32	Mix32 3	pulex	Mix	32	2021-03-09	LF	3	0.2	2021-04-05	27	230	75	230	305	0.0298761
Mix32	Mix32 4	pulex	Mix	32	2021-03-09	LF	4	0.2	2021-04-12	34	226.8	88.2	226.8	315	0.0663024
Mix32	Mix32 5	pulex	Mix	32	2021-03-09	LF	5	0.2	2021-04-19	41	288.6	101.4	288.6	390	0.131491
Mix32	Mix32 6	pulex	Mix	32	2021-03-09	LF	6	0.2	2021-04-26	48	579.6	50.4	579.6	630	0.0441969
Mix32	Mix32 7	pulex	Mix	32	2021-03-09	LF	7	0.2	2021-05-03	55	631.8	178.2	631.8	810	NA
Mix33	Mix33 3	pulex	Mix	33	2021-03-09	LF	0	0	NA	0	3	3	3	6	0.146104
Mix33	Mix33 3	pulex	Mix	33	2021-03-09	LF	3	0.2	2021-04-05	27	155	35	155	190	0.142404
Mix33	Mix33 4	pulex	Mix	33	2021-03-09	LF	4	0.2	2021-04-12	34	336	64	336	400	0.0645693
Mix33	Mix33 5	pulex	Mix	33	2021-03-09	LF	5	0.2	2021-04-19	41	422.4	57.6	422.4	480	0.0174411
Mix33	Mix33 6	pulex	Mix	33	2021-03-09	LF	6	0.2	2021-04-26	48	381.8	33.2	381.8	415	0.0283932
Mix33	Mix33 7	pulex	Mix	33	2021-03-09	LF	7	0.2	2021-05-03	55	372.6	32.4	372.6	405	NA
Mix34	Mix34 3	pulex	Mix	34	2021-03-09	LF	0	0	NA	0	3	3	3	6	0.165967
Mix34	Mix34 3	pulex	Mix	34	2021-03-09	LF	3	0.2	2021-04-05	27	265	30	265	295	0.0892611
Mix34	Mix34 4	pulex	Mix	34	2021-03-09	LF	4	0.2	2021-04-12	34	396	44	396	440	-0.0136157
Mix34	Mix34 5	pulex	Mix	34	2021-03-09	LF	5	0.2	2021-04-19	41	288	72	288	360	0.0487038
Mix34	Mix34 6	pulex	Mix	34	2021-03-09	LF	6	0.2	2021-04-26	48	324	81	324	405	0.0660646
Mix34	Mix34 7	pulex	Mix	34	2021-03-09	LF	7	0.2	2021-05-03	55	411.6	78.4	411.6	490	NA
Mix35	Mix35 3	pulex	Mix	35	2021-03-09	C	0	0	NA	0	3	3	3	6	0.159907
Mix35	Mix35 3	pulex	Mix	35	2021-03-09	C	3	0.2	2021-04-05	27	225	75	225	300	0.0648936
Mix35	Mix35 4	pulex	Mix	35	2021-03-09	C	4	0.2	2021-04-12	34	283.5	121.5	283.5	405	-0.0370404
Mix35	Mix35 5	pulex	Mix	35	2021-03-09	C	5	0.2	2021-04-19	41	175	40	175	215	0.104722
Mix35	Mix35 6	pulex	Mix	35	2021-03-09	C	6	0.2	2021-04-26	48	291.4	178.6	291.4	470	-0.0102366
Mix35	Mix35 7	pulex	Mix	35	2021-03-09	C	7	0.2	2021-05-03	55	217	93	217	310	NA
Mix36	Mix36 3	pulex	Mix	36	2021-03-09	C	0	0	NA	0	3	3	3	6	0.169306
Mix36	Mix36 3	pulex	Mix	36	2021-03-09	C	3	0.2	2021-04-05	27	290	60	290	350	0.108087
Mix36	Mix36 4	pulex	Mix	36	2021-03-09	C	4	0.2	2021-04-12	34	494.4	20.6	494.4	515	-0.124894
Mix36	Mix36 5	pulex	Mix	36	2021-03-09	C	5	0.2	2021-04-19	41	165	40	165	205	0.128145
Mix36	Mix36 6	pulex	Mix	36	2021-03-09	C	6	0.2	2021-04-26	48	323.7	91.3	323.7	415	-0.0515633
Mix36	Mix36 7	pulex	Mix	36	2021-03-09	C	7	0.2	2021-05-03	55	180.5	199.5	180.5	380	NA
Mix37	Mix37 3	pulex	Mix	37	2021-03-09	C	0	0	NA	0	3	3	3	6	0.181677
Mix37	Mix37 3	pulex	Mix	37	2021-03-09	C	3	0.2	2021-04-05	27	405	45	405	450	-0.0222863
Mix37	Mix37 4	pulex	Mix	37	2021-03-09	C	4	0.2	2021-04-12	34	277.2	107.8	277.2	385	0.0363423
Mix37	Mix37 5	pulex	Mix	37	2021-03-09	C	5	0.2	2021-04-19	41	286	39	286	325	-0.00586294
Mix37	Mix37 6	pulex	Mix	37	2021-03-09	C	6	0.2	2021-04-26	48	219.6	85.4	219.6	305	0.0763025
Mix37	Mix37 7	pulex	Mix	37	2021-03-09	C	7	0.2	2021-05-03	55	299.7	105.3	299.7	405	NA
Mix38	Mix38 3	pulex	Mix	38	2021-03-09	C	0	0	NA	0	3	3	3	6	0.172369
Mix38	Mix38 3	pulex	Mix	38	2021-03-09	C	3	0.2	2021-04-05	27	315	70	315	385	0.10591
Mix38	Mix38 4	pulex	Mix	38	2021-03-09	C	4	0.2	2021-04-12	34	528.9	116.1	528.9	645	-0.0589809
Mix38	Mix38 5	pulex	Mix	38	2021-03-09	C	5	0.2	2021-04-19	41	280	70	280	350	0.0367921
Mix38	Mix38 6	pulex	Mix	38	2021-03-09	C	6	0.2	2021-04-26	48	289.8	55.2	289.8	345	0.0796208
Mix38	Mix38 7	pulex	Mix	38	2021-03-09	C	7	0.2	2021-05-03	55	404.8	35.2	404.8	440	NA
Mix39	Mix39 3	pulex	Mix	39	2021-03-09	C	0	0	NA	0	3	3	3	6	0.175198
Mix39	Mix39 3	pulex	Mix	39	2021-03-09	C	3	0.2	2021-04-05	27	340	95	340	435	-0.0282477
Mix39	Mix39 4	pulex	Mix	39	2021-03-09	C	4	0.2	2021-04-12	34	223.2	86.8	223.2	310	0.0386281
Mix39	Mix39 5	pulex	Mix	39	2021-03-09	C	5	0.2	2021-04-19	41	234	66	234	300	-0.0969001
Mix39	Mix39 6	pulex	Mix	39	2021-03-09	C	6	0.2	2021-04-26	48	95	105	95	200	0.0872727
Mix39	Mix39 7	pulex	Mix	39	2021-03-09	C	7	0.2	2021-05-03	55	140	75	140	215	NA
Mix4	Mix4 1	pulex	Mix	4	2021-02-23	LF	0	0	NA	0	3	3	3	6	0.163809
Mix4	Mix4 1	pulex	Mix	4	2021-02-23	LF	1	0.2	2021-03-22	27	250	125	250	375	0.0103315
Mix4	Mix4 2	pulex	Mix	4	2021-02-23	LF	2	0.2	2021-03-29	34	215	60	215	275	0.0179293
Mix4	Mix4 3	pulex	Mix	4	2021-02-23	LF	3	0.2	2021-04-05	41	195	80	195	275	-0.010446
Mix4	Mix4 4	pulex	Mix	4	2021-02-23	LF	4	0.2	2021-04-12	48	145	100	145	245	0.080927
Mix4	Mix4 5	pulex	Mix	4	2021-02-23	LF	5	0.2	2021-04-19	55	204.4	160.6	204.4	365	0.0117193
Mix4	Mix4 6	pulex	Mix	4	2021-02-23	LF	6	0.2	2021-04-26	62	177.5	177.5	177.5	355	0.142414
Mix4	Mix4 7	pulex	Mix	4	2021-02-23	LF	7	0.2	2021-05-03	69	384.8	135.2	384.8	520	NA
Mix40	Mix40 3	pulex	Mix	40	2021-03-09	C	0	0	NA	0	3	3	3	6	0.165967
Mix40	Mix40 3	pulex	Mix	40	2021-03-09	C	3	0.2	2021-04-05	27	265	80	265	345	0.0514916
Mix40	Mix40 4	pulex	Mix	40	2021-03-09	C	4	0.2	2021-04-12	34	304	76	304	380	-0.0598158
Mix40	Mix40 5	pulex	Mix	40	2021-03-09	C	5	0.2	2021-04-19	41	160	90	160	250	0.0258598
Mix40	Mix40 6	pulex	Mix	40	2021-03-09	C	6	0.2	2021-04-26	48	153.4	141.6	153.4	295	0.087043
Mix40	Mix40 7	pulex	Mix	40	2021-03-09	C	7	0.2	2021-05-03	55	225.7	79.3	225.7	305	NA
Mix41	Mix41 3	pulex	Mix	41	2021-03-10	HF	0	0	NA	0	3	3	3	6	0.144959
Mix41	Mix41 3	pulex	Mix	41	2021-03-10	HF	3	0.2	2021-04-05	26	130	45	130	175	0.217589
Mix41	Mix41 4	pulex	Mix	41	2021-03-10	HF	4	0.2	2021-04-12	33	477	53	477	530	-0.0959105
Mix41	Mix41 5	pulex	Mix	41	2021-03-10	HF	5	0.2	2021-04-19	40	195	30	195	225	0.11986
Mix41	Mix41 6	pulex	Mix	41	2021-03-10	HF	6	0.2	2021-04-26	47	361	114	361	475	-0.0595153
Mix41	Mix41 7	pulex	Mix	41	2021-03-10	HF	7	0.2	2021-05-03	54	190.4	89.6	190.4	280	NA
Mix42	Mix42 3	pulex	Mix	42	2021-03-10	HF	0	0	NA	0	3	3	3	6	0.151724
Mix42	Mix42 3	pulex	Mix	42	2021-03-10	HF	3	0.2	2021-04-05	26	155	0	155	155	0.19035
Mix42	Mix42 4	pulex	Mix	42	2021-03-10	HF	4	0.2	2021-04-12	33	470	0	470	470	-0.013081
Mix42	Mix42 5	pulex	Mix	42	2021-03-10	HF	5	0.2	2021-04-19	40	343.1	21.9	343.1	365	0.0946452
Mix42	Mix42 6	pulex	Mix	42	2021-03-10	HF	6	0.2	2021-04-26	47	532.4	72.6	532.4	605	-0.0604343
Mix42	Mix42 7	pulex	Mix	42	2021-03-10	HF	7	0.2	2021-05-03	54	279	31	279	310	NA
Mix43	Mix43 3	pulex	Mix	43	2021-03-10	LF	0	0	NA	0	3	3	3	6	0.154128
Mix43	Mix43 3	pulex	Mix	43	2021-03-10	LF	3	0.2	2021-04-05	26	165	50	165	215	0.182991
Mix43	Mix43 4	pulex	Mix	43	2021-03-10	LF	4	0.2	2021-04-12	33	475.2	19.8	475.2	495	0.0194475
Mix43	Mix43 5	pulex	Mix	43	2021-03-10	LF	5	0.2	2021-04-19	40	435.6	59.4	435.6	495	-0.0293302
Mix43	Mix43 6	pulex	Mix	43	2021-03-10	LF	6	0.2	2021-04-26	47	283.8	46.2	283.8	330	0.105094
Mix43	Mix43 7	pulex	Mix	43	2021-03-10	LF	7	0.2	2021-05-03	54	473.8	41.2	473.8	515	NA
Mix44	Mix44 3	pulex	Mix	44	2021-03-10	LF	0	0	NA	0	3	3	3	6	0.170871
Mix44	Mix44 3	pulex	Mix	44	2021-03-10	LF	3	0.2	2021-04-05	26	255	0	255	255	0.162102
Mix44	Mix44 4	pulex	Mix	44	2021-03-10	LF	4	0.2	2021-04-12	33	634.5	40.5	634.5	675	-0.0695272
Mix44	Mix44 5	pulex	Mix	44	2021-03-10	LF	5	0.2	2021-04-19	40	312	13	312	325	0.0542128
Mix44	Mix44 6	pulex	Mix	44	2021-03-10	LF	6	0.2	2021-04-26	47	364.8	15.2	364.8	380	0.0710829
Mix44	Mix44 7	pulex	Mix	44	2021-03-10	LF	7	0.2	2021-05-03	54	480	20	480	500	NA
Mix45	Mix45 3	pulex	Mix	45	2021-03-10	C	0	0	NA	0	3	3	3	6	0.182497
Mix45	Mix45 3	pulex	Mix	45	2021-03-10	C	3	0.2	2021-04-05	26	345	0	345	345	0.0702157
Mix45	Mix45 4	pulex	Mix	45	2021-03-10	C	4	0.2	2021-04-12	33	451.2	18.8	451.2	470	0.0216411
Mix45	Mix45 5	pulex	Mix	45	2021-03-10	C	5	0.2	2021-04-19	40	420	0	420	420	0.0212908
Mix45	Mix45 6	pulex	Mix	45	2021-03-10	C	6	0.2	2021-04-26	47	390	0	390	390	0.0122775
Mix45	Mix45 7	pulex	Mix	45	2021-03-10	C	7	0.2	2021-05-03	54	340	0	340	340	NA
Mix46	Mix46 3	pulex	Mix	46	2021-03-10	C	0	0	NA	0	3	0	3	3	0.156391
Mix46	Mix46 3	pulex	Mix	46	2021-03-10	C	3	0.2	2021-04-05	26	175	0	175	175	0.148178
Mix46	Mix46 4	pulex	Mix	46	2021-03-10	C	4	0.2	2021-04-12	33	395	0	395	395	-0.0147504
Mix46	Mix46 5	pulex	Mix	46	2021-03-10	C	5	0.2	2021-04-19	40	285	0	285	285	0.100269
Mix46	Mix46 6	pulex	Mix	46	2021-03-10	C	6	0.2	2021-04-26	47	460	0	460	460	NA
Mix5	Mix5 1	pulex	Mix	5	2021-02-23	LF	0	0	NA	0	3	3	3	6	0.165967
Mix5	Mix5 1	pulex	Mix	5	2021-02-23	LF	1	0.2	2021-03-22	27	265	80	265	345	-0.0194615
Mix5	Mix5 2	pulex	Mix	5	2021-02-23	LF	2	0.2	2021-03-29	34	185	40	185	225	0.0393982
Mix5	Mix5 3	pulex	Mix	5	2021-02-23	LF	3	0.2	2021-04-05	41	195	120	195	315	0.0542128
Mix5	Mix5 4	pulex	Mix	5	2021-02-23	LF	4	0.2	2021-04-12	48	228	247	228	475	-0.0187183
Mix5	Mix5 5	pulex	Mix	5	2021-02-23	LF	5	0.2	2021-04-19	55	160	90	160	250	-0.0282957
Mix5	Mix5 6	pulex	Mix	5	2021-02-23	LF	6	0.2	2021-04-26	62	105	115	105	220	0.078578
Mix5	Mix5 7	pulex	Mix	5	2021-02-23	LF	7	0.2	2021-05-03	69	145.6	114.4	145.6	260	NA
Mix6	Mix6 1	pulex	Mix	6	2021-02-23	LF	0	0	NA	0	3	3	3	6	0.180751
Mix6	Mix6 1	pulex	Mix	6	2021-02-23	LF	1	0.2	2021-03-22	27	395	100	395	495	-0.0653464
Mix6	Mix6 2	pulex	Mix	6	2021-02-23	LF	2	0.2	2021-03-29	34	200	40	200	240	0.00439595
Mix6	Mix6 3	pulex	Mix	6	2021-02-23	LF	3	0.2	2021-04-05	41	165	35	165	200	0.0918642
Mix6	Mix6 4	pulex	Mix	6	2021-02-23	LF	4	0.2	2021-04-12	48	251.1	153.9	251.1	405	0.0681585
Mix6	Mix6 5	pulex	Mix	6	2021-02-23	LF	5	0.2	2021-04-19	55	323.7	91.3	323.7	415	0.00580523
Mix6	Mix6 6	pulex	Mix	6	2021-02-23	LF	6	0.2	2021-04-26	62	269.7	195.3	269.7	465	0.115121
Mix6	Mix6 7	pulex	Mix	6	2021-02-23	LF	7	0.2	2021-05-03	69	483	207	483	690	NA
Mix7	Mix7 1	pulex	Mix	7	2021-02-23	LF	0	0	NA	0	3	3	3	6	0.160721
Mix7	Mix7 1	pulex	Mix	7	2021-02-23	LF	1	0.2	2021-03-22	27	230	120	230	350	0.00829483
Mix7	Mix7 2	pulex	Mix	7	2021-02-23	LF	2	0.2	2021-03-29	34	195	70	195	265	-0.0154591
Mix7	Mix7 3	pulex	Mix	7	2021-02-23	LF	3	0.2	2021-04-05	41	140	100	140	240	0.115336
Mix7	Mix7 4	pulex	Mix	7	2021-02-23	LF	4	0.2	2021-04-12	48	251.1	153.9	251.1	405	0.0254187
Mix7	Mix7 5	pulex	Mix	7	2021-02-23	LF	5	0.2	2021-04-19	55	240	160	240	400	0.0197718
Mix7	Mix7 6	pulex	Mix	7	2021-02-23	LF	6	0.2	2021-04-26	62	220.5	94.5	220.5	315	-0.0280029
Mix7	Mix7 7	pulex	Mix	7	2021-02-23	LF	7	0.2	2021-05-03	69	145	145	145	290	NA
Mix8	Mix8 1	pulex	Mix	8	2021-02-23	C	0	0	NA	0	3	3	3	6	0.159075
Mix8	Mix8 1	pulex	Mix	8	2021-02-23	C	1	0.2	2021-03-22	27	220	40	220	260	0.0713424
Mix8	Mix8 2	pulex	Mix	8	2021-02-23	C	2	0.2	2021-03-29	34	290	25	290	315	0.0647371
Mix8	Mix8 3	pulex	Mix	8	2021-02-23	C	3	0.2	2021-04-05	41	365	60	365	425	0.0383062
Mix8	Mix8 4	pulex	Mix	8	2021-02-23	C	4	0.2	2021-04-12	48	381.8	33.2	381.8	415	0.03695
Mix8	Mix8 5	pulex	Mix	8	2021-02-23	C	5	0.2	2021-04-19	55	395.6	64.4	395.6	460	0.0263931
Mix8	Mix8 6	pulex	Mix	8	2021-02-23	C	6	0.2	2021-04-26	62	380.7	24.3	380.7	405	-0.0133955
Mix8	Mix8 7	pulex	Mix	8	2021-02-23	C	7	0.2	2021-05-03	69	277.3	17.7	277.3	295	NA
Mix9	Mix9 1	pulex	Mix	9	2021-02-23	C	0	0	NA	0	3	3	3	6	0.178826
Mix9	Mix9 1	pulex	Mix	9	2021-02-23	C	1	0.2	2021-03-22	27	375	120	375	495	-0.0177218
Mix9	Mix9 2	pulex	Mix	9	2021-02-23	C	2	0.2	2021-03-29	34	265	10	265	275	0.11947
Mix9	Mix9 3	pulex	Mix	9	2021-02-23	C	3	0.2	2021-04-05	41	489.25	25.75	489.25	515	0.0731648
Mix9	Mix9 4	pulex	Mix	9	2021-02-23	C	4	0.2	2021-04-12	48	653.2	56.8	653.2	710	-0.0446851
Mix9	Mix9 5	pulex	Mix	9	2021-02-23	C	5	0.2	2021-04-19	55	382.2	7.8	382.2	390	0.038559
Mix9	Mix9 6	pulex	Mix	9	2021-02-23	C	6	0.2	2021-04-26	62	400.5	44.5	400.5	445	0.00636576
Mix9	Mix9 7	pulex	Mix	9	2021-02-23	C	7	0.2	2021-05-03	69	335	0	335	335	NA

## Sheet: variables
Prop.sampled= proportion of jar volume taken out for sample
Count= estimated count based on sample
Tot.count = estimated count of pulex + magna
pop.grw and pop.grw.biomass = growth rate during folowing interval, taking into account start population size after sampling
